# Supplementary material for: The Genomic Signature and Transcriptional Response of Metal Tolerance in Brown Trout Inhabiting Metal‐Polluted Rivers
Source: Mol Ecol. 2024 Nov 19;34(1):e17591. doi: 10.1111/mec.17591 (PMC11665495; doi:10.1111/mec.17591)
Supplement: Supplementary file 1 — Tables S1–S17. [file MEC-34-e17591-s001.xlsx]

## Sheet: Table S1
Table S1. a) Average concentrations of cadmium (Cd), copper (Cu), nickel (Ni) and zinc (Zn), and water hardness parameters in the River Hayle. Data shown are averages over a 15-year period (2000-2015) (Data provided by the UK Environment Agency). b) Evaluation of the lethal concentration 50 (LC50s) for salmonids as surveyed from the literature. Data are shown for Cd, Cu, Ni and Zn, singly and in …
a) River Hayle
Cd	1.06 μg/L
Cu	50.12 μg/L
Ni	13.10 μg/L
Zn	304.13 μg/L
Water Hardness (CaCO3)	22.34 mg/L
Hardness	70.57 mg/L
Water Hardness (Ca)	41.22 mg/L
Water Hardness (Mg)	35.12 mg/L
b)
Metal	Species	Notes	LC50	95% CI	Water Hardness	Exposure Time	Reference
Cd	S. trutta (fry)		1.23 ug/L		29.2mg/L	96-hr toxicity test	Brinkman & Hansen 2007
Cd	S. trutta (fry)		3.9 ug/L		67.6mg/L	96-hr toxicity test	Brinkman & Hansen 2007
Cd	S. trutta (fry)		10.1 ug/L		151mg/L	96-hr toxicity test	Brinkman & Hansen 2007
Cd	O. clarkii (juv)	in situ	0.6 ug/L	0.60 - 0.79	58 -61 mg/L as CaCO3	96-hr	Harper et al 2008
Cd	O. clarkii (juv)	lab	0.64 ug/L	0.56 - 0.73	58 mg/L as CaCO3	96-hr	Harper et al 2008
Cu	O. clarkii	4.2g, 74mm	0.367 mg/L (367ug/l)	0.319-0.424	high, high alkalinity	96-hour	Chakoumakos 1979
Cu	O. clarkii	3.2g, 69mm	0.186 mg/L (186ug/l)	0.172-0.202	medium, high alkalinity	96-hour	Chakoumakos 1979
Cu	O. clarkii	9.7g, 88mm	0.0368 mg/L (36.8 ug/l)	0.0350-0.0387	low, high alkalinity	96-hour	Chakoumakos 1979
Cu	O. clarkii	4.4g, 81mm	0.232 mg/L (232ug/l)	n/a	medium alkalinity, high hardness	96-hour	Chakoumakos 1979
Cu	O. clarkii	2.7g, 68mm	0.162 mg/L (162ug/l)	0.148-0.176	medium alkalinity, medium hardness	96-hour	Chakoumakos 1979
Cu	O. clarkii	3.2g, 70mm	0.0736 mg/L (73.6 ug/l)	0.0672-0.0805	medium alkalinity, low hardness	96-hour	Chakoumakos 1979
Cu	O. clarkii	5.2g, 85mm	0.091 mg/L (91 ug/l)	0.0832-0.0996	low alkalinity, high hardness	96-hour	Chakoumakos 1979
Cu	O. clarkii	4.4g, 77mm	0.0444 mg/l (44ug/l)	0.0403-0.0489	low alkalinity, medium hardness	96-hour	Chakoumakos 1979
Cu	O. clarkii	5.7g, 89mm	0.0157 mg/L (15.7ug/L)	n/a	low alkalinity, low hardness	96-hour	Chakoumakos 1979
Cu	S. trutta (fry)	naive	30.2 ug/L	n/a	49.1 mg/L CaCO3	96-hour, after 67 days acclimation	Brinkman & Woodling, 2007
Ni	O. mykiss	juv	15.3 mg l−1	12.7-19.0	∼140 mg l−1 as CaCO3	96-hr toxicity test	Pane et al 2003
Ni	O. mykiss	1 year	32 mg L-1	N/A	240 mg L -1	96-hr	Brown & Dalton 1970
Ni	T. arcticus	alevin	8.2mg L -1		41 mg L -1	96-hr	Buhl & Hamilton 1991
Ni	T. arcticus	juv	8.7mg L -1		41 mg L -1	96-hr	Buhl & Hamilton 1991
Ni	O. kisutch	alevin	16.7mg L -1		41 mg L -1	96-hr	Buhl & Hamilton 1991
Ni	O. kisutch	juv	18mg L -1		41 mg L -1	96-hr	Buhl & Hamilton 1991
Zn	O. clarkii (juv)		108ug/L	93-126	soft water (30 mg/L as CaCO3)	96-hr toxicity test	Todd et al 2009
Zn	O. clarkii (juv)		583ug/L	474-716	hard water (140 mg/L as CaCO3)	96-hr toxicity test	Todd et al 2009
Zn	S. trutta		<0.14mg 1−1 (140ug/L)		soft water (lOmg 1−1 as CaCO3 pH 8)	96-hr toxicity test	Everall et al 1989
Zn	S. trutta		3.20 mg 1−1 (3200 ug/L)		hard water (204 mg 1−1 as CaCO3, pH 5)	96-hr toxicity test	Everall et al 1989
Zn	S. trutta (fry)	naive	871 ug/L		54.1 mg/L CaCO3	96-hr, after 80 day acclimation	Brinkman & Woodling, 2007
Zn	O. clarkii (juv)	in situ	226ug/L	177 - 289	58 -61 mg/L as CaCO3	96-hr	Harper et al 2008
Zn	O. clarkii (juv)	lab	201ug/L	178 - 228	58 mg/L as CaCO3	96-hr	Harper et al 2008
Zn & Cd	S. trutta (fry)	naive	725ug/L zinc, 2.01ug/L cadmium		49.1 - 54.1 mg/L CaCO3	96 hr after 116 days	Brinkman & Woodling, 2007
Zn & Cd	S. trutta (fry)	naive	412 ug/L zinc, 1.17ug/L cadmium		49.1 - 54.1 mg/L CaCO3	96 hour 215 days	Brinkman & Woodling, 2007
Zn & Cu	S. trutta (fry)	naive	571 ug/L zinc, 20.2 ug/L copper		49.1 - 54.1 mg/L CaCO3	96-hr 126 days	Brinkman & Woodling, 2007
Zn & Cu	S. trutta (fry)	naive	523 ug/L zinc, 19.7 ug/L copper		49.1 - 54.1 mg/L CaCO3	96 hr, after 210 days	Brinkman & Woodling, 2007
References:
Brinkman, S.F. and Hansen, D.L. (2007), Toxicity of cadmium to early life stages of brown trout (Salmo trutta) at multiple water hardnesses. Environmental Toxicology and Chemistry, 26: 1666-1671. doi:10.1897/06-376R.1
Harper, D.D., Farag, A.M. & Brumbaugh, W.G. (2008). Effects of Acclimation on the Toxicity of Stream Water Contaminated with Zinc and Cadmium to Juvenile Cutthroat Trout. Arch Environ Contam Toxicol 54, 697–704. https://doi.org/10.1007/s00244-007-9063-8
Chakoumakos, C., Russo, R.C., and Thurston, R.V. (1979). Toxicity of copper to cutthroat trout (Salmo clarki) under different conditions of alkalinity, pH, and hardness. Environmental Science & Technology: 13 (2), 213-219. DOI: 10.1021/es60150a013
Brinkman, S.F., Woodling, J.D. (2014) Acclimation and Deacclimation of Brown Trout (Salmo trutta) to Zinc and Copper Singly and in Combination with Cadmium or Copper. Arch Environ Contam Toxicol 67, 214–223. https://doi.org/10.1007/s00244-014-0026-6
Pane, E.F., Richards, J.G., and Wood C.M. (2003). Acute waterborne nickel toxicity in the rainbow trout (Oncorhynchus mykiss) occurs by a respiratory rather than ionoregulatory mechanism. Aquatic Toxicology: 63(1): 65-82. https://doi.org/10.1016/S0166-445X(02)00131-5.
Brown, V.M. and Dalton, R.A. (1970). The acute lethal toxicity to rainbow trout of mixtures of copper, phenol, zinc and nickel. Journal of Fish Biology: 2(3): 211-216. https://doi.org/10.1111/j.1095-8649.1970.tb03276.x
Buhl, K.J. and Hamilton, S.J. (1991). Relative sensitivity of early life stages of arctic grayling, coho salmon, and rainbow trout to nine inorganics. Ecotoxicology and Environmental Safety: 22(2): 184-197.
Todd, A.S., Brinkman, S., Wolf, R.E., Lamothe, P.J., Smith, K.S. and Ranville, J.F. (2009), An enriched stable‐isotope approach to determine the gill‐zinc binding properties of juvenile rainbow trout (Oncorhynchus mykiss) during acute zinc exposures in hard and soft waters. Environmental Toxicology and Chemistry, 28: 1233-1243. doi:10.1897/08-252.1
Everall, N.C., Macfarlane, N.A.A. and Sedgwick, R.W. (1989), The interactions of water hardness and pH with the acute toxicity of zinc to the brown trout, Salmo trutta L.. Journal of Fish Biology, 35: 27-36. doi:10.1111/j.1095-8649.1989.tb03390.x

## Sheet: Table S2
Table S2. Values for 41 environmental variables (including metal concentration values) at each sampling site. Values are shown on a per-site basis, and averaged per river. All values shown are averaged over a 15-year period (2000-2015) of all data available from the Environment Agency. Unless stated otherwise, measurements are in μg/L
Group_ID	Camel	Camel	Camel	Camel	Camel	Carrick Roads	Carrick Roads	Carrick Roads	Fowey	Fowey	Fowey	Gannel	Gannel	Gannel	Hayle	Hayle	Hayle	Red River	Red River	Red River
site_ID	cam_pen	cam_sta	cam_tre	cam_wit	All sites average	fal_tgy	tres_gee	All sites average	fow_har	fow_war	All sites average	gan_kes	gan_gwi	All sites average	hay_dow	hay_up	All sites average	rr_rose	rr_teh	All sites average
Alkalinity (as CaCO3) mg/L	24.4443	6.86667	48.3966	26.5692	26.5692	21.5455	42.9	32.2227	28.4537	28.4537	28.4537	61.65	57.52	59.585	34.2871	10.4	22.3435	63.92	63.92	63.92
Alkalinity (pH 4.5)	22.2308	13.1702	45.8697	31.6907	28.2404	20.1109	42.9	31.5055	9.22831	11.8226	10.5254	46.1017	49.5988	47.8502	35.1712	16.7906	25.9809	34.6571	61.4637	48.0604
Aluminium (Al)	204.227	297	157.667	158.014	204.227	85	85	85	72.6	72.6	72.6	574.128	243.5	408.814	83.5533	160.675	122.114	240.111	208.609	224.36
Aluminium filtered (Al)	25.2156	15.8857	34.5455	15.8857	22.8831	15.8857	15.8857	15.8857	53.8	53.8	53.8	3.83333	36.6667	20.25	19.5938	65.3734	42.4836	24.7222	23.0292	23.8757
Ammonia (unionised)	0.00026508	0.000138	0.00041464	0.000252896	0.000267654	0.00022977	0.000517833	0.000373802	0.00112687	0.000182923	0.000654898	0.0004015	0.000372333	0.000386917	0.000216621	0.0003175	0.000267061	0.0002182	0.000240476	0.000229338
Ammoniacal Nitrogen (NH3 N)	0.0474612	0.0234471	0.0510971	0.0434505	0.041364	0.0601096	0.0563553	0.0582324	0.0293127	0.0413939	0.0353533	0.05355	0.0492	0.051375	0.0361202	0.0338889	0.0350045	0.0415059	0.0402759	0.0408909
Arsenic (As)	6.46881	6.46881	10.7143	2.22333	6.46881	4.50385	4.50385	4.50385	10	4.57	7.285	2.83333	5.84643	4.33988	12.5534	3.34847	7.95092	6.84739	22.6975	14.7724
Arsenic (As) filtered	2.0925	2.7	2.0925	1.485	2.0925	1.88891	1.88891	1.88891	4.26	4.26	4.26	4.16667	2.475	3.32083	6.21071	1.20575	3.70823	5.875	16.3633	11.1192
Cadmium (Cd)	0.1	0.1	0.1	0.1	0.1	0.264028	0.2	0.232014	1.11739	0.1	0.608696	0.479661	0.691525	0.585593	1.21489	0.912924	1.06391	0.2927	0.233105	0.262903
Cadmium (Cd) filtered	0.1	0.1	0.1	0.1	0.1	0.182321	0.182321	0.182321	0.0920471	0.0920471	0.0920471	0.2	0.361111	0.280556	1.11406	0.177273	0.645665	0.258333	0.126307	0.19232
Calcium (Ca+)	12.1	3.56159	24.8556	12.0912	13.1521	11.1106	16.25	13.6803	3.15231	4.16833	3.66032	24.239	28.4566	26.3478	18.0737	12.6803	15.377	17.6366	35.6801	26.6584
Chloride (Cl-)	21.6333	16.2	24.9	23.8	21.6333	27.3541	27.3541	27.3541	15.3071	15.5	15.4036	38.6881	40.3991	39.5436	41.6447	33.9652	37.805	31.1167	54.05	42.5833
Chromium (Cr)	0.729833	0.5	0.893	0.7965	0.729833	1.78794	1	1.39397	2.17391	0.5	1.33696	1.42373	1.47458	1.44915	0.732179	1.19547	0.963826	0.975525	0.975525	0.975525
Chromium (Cr) filtered	0.5	0.5	0.5	0.5	0.5	0.829709	0.829709	0.829709	0.5	0.5	0.5	1	1	1	0.608824	0.916667	0.762745	0.5	0.568033	0.534016
Conductivity (uS/cm)	160.842	85.7778	260.672	195.798	175.773	239.633	313.652	276.642	74.9761	99.5712	87.2736	314.5	313	313.75	322.792	163.359	243.076	254.17	406.5	330.335
Copper (Cu)	2.86908	1.075	3.93939	3.59286	2.86908	6.00573	4	5.00287	2.65217	4.3	3.47609	4.22222	5.72881	4.97552	50.1194	5.65555	27.8875	23.88	15.3437	19.6118
Copper (Cu) filtered	2.70526	2.22088	3.16667	3.26216	2.83874	3.69298	3.69298	3.69298	2.351	3.62015	2.98557	2.31	3.43358	2.87179	35.8389	4.69342	20.2661	21.3212	9.17958	15.2504
Iron (Fe)	392.633	484	285.185	408.714	392.633	392.633	392.633	392.633	168.913	147	157.957	35.9153	755.383	395.649	338.599	200.307	269.453	355	330.629	342.814
Iron (Fe) filtered	91.0825	99.5	73.3333	100.414	91.0825	318.65	91.0825	204.866	91.0825	91.0825	91.0825	177.5	180	178.75	85.8695	57.4495	71.6595	38.7267	65.9281	52.3274
Hardness mg/L	41.3308	14.9202	83.3978	55.5814	48.8075	55.4426	55.4426	55.4426	12.8382	18.3583	15.5983	95.0225	108.761	101.892	90.8559	50.2811	70.5685	74.646	132.704	103.675
Hardness (Ca+) mg/L	31.3214	9.375	59.35	29.9643	32.5027	26.25	26.25	26.25	7.7125	7.7125	7.7125	100.196	100.196	100.196	51.7857	30.6641	41.2249	41.7619	92.8438	67.3028
Hardness (Mg+) mg/L	11.1637	5.904	21.5086	25.1564	15.9332	24.805	24.805	24.805	4.66631	4.66631	4.66631	37.8377	37.8377	37.8377	52.8314	17.4156	35.1235	30.9101	47.7137	39.3119
Lead (Pb)	2	2	2	2	2	1.9045	1.75	1.82725	3.47826	2	2.73913	2.32203	27.0169	14.6695	1.71805	2.16136	1.93971	2.10774	2.71287	2.41031
Lead (Pb) filtered	2	2	2	2	2	1.65731	1.65731	1.65731	0.227765	0.227765	0.227765	1.11111	9.16667	5.13889	1.73863	1.23864	1.48863	2	1.90394	1.95197
Magnesium (Mg+)	2.70192	1.46932	5.30933	6.25588	3.93411	6.74085	8.575	7.65793	1.20571	1.945	1.57536	8.39831	9.17054	8.78442	11.048	4.5301	7.78903	7.47505	10.6178	9.04645
Manganse (Mn)	38.4221	39.7	50.9091	24.6571	38.4221	79.0017	79.0017	79.0017	18.7826	10	14.3913	4.26897	124.678	64.4735	79.944	14.5565	47.2503	17.23	35.2723	26.2511
Manganese (Mn) filtered	16.74	20.8	16.74	12.68	16.74	58.3333	58.3333	58.3333	25.0587	25.0587	25.0587	30.9831	73.9444	52.4637	73.6342	7.9053	40.7698	15.5889	16.8184	16.2037
Nickel (Ni)	12.5949	1	13.4118	3.37286	7.59487	4.50435	3	3.75218	1.69565	1	1.34783	6.11695	8.81356	7.46525	24.7655	1.427	13.0963	5.11179	3.44279	4.27729
Nickel (Ni) filtered	4.21667	1	8.97	2.68	4.21667	4.17199	4.17199	4.17199	0.631	0.631	0.631	6.33333	6.33333	6.33333	23.6045	1.25897	12.4318	3.06667	4.28181	3.67424
Nitrate (as N)	2.64621	1.08606	3.74224	3.49764	2.74304	3.97414	5.64289	4.80852	0.591103	1.4368	1.01395	4.596	5.077	4.8365	5.24946	1.7845	3.51698	4.96568	5.57	5.26784
Nitrite (as N)	0.0157737	0.00275563	0.0120748	0.00702218	0.0094066	0.0136409	0.0111329	0.0123869	0.00595155	0.00547424	0.00571289	0.011325	0.0175233	0.0144242	0.00432248	0.00608759	0.00520503	0.00861877	0.0111379	0.00987835
Orthophosphate	0.0441746	0.0136636	0.0393179	0.0247245	0.0304702	0.0550919	0.0423421	0.048717	0.0179794	0.0234462	0.0207128	0.097225	0.0596667	0.0784458	0.0199685	0.020375	0.0201718	0.104922	0.0184762	0.0616989
Oxygen (as O2)	10.5867	11.03	10.6341	10.5505	10.7003	10.5892	10.6656	10.6274	10.7032	10.7345	10.7189	10.714	10.517	10.6155	10.2323	10.1282	10.1802	10.437	10.4514	10.4442
Oxygen Saturation	97.7574	99.3571	97.6912	95.9735	97.6948	97.0372	97.8351	97.4361	96.4458	98.4769	97.4614	96.8525	96.54	96.6963	95.0767	95.427	95.2519	96.2425	96.8652	96.5539
pH	7.40004	7.23167	7.54118	7.43268	7.40139	7.27209	7.50295	7.38752	6.60134	7.29584	6.94859	7.61275	7.55467	7.58371	7.29241	7.11228	7.20235	7.37655	7.58447	7.48051
Potassium (K+)	2.57034	1.09034	2.86793	2.49818	2.2567	4.392	2.55	3.471	1.03516	1.70556	1.37036	3.61017	3.49632	3.55325	4.16851	2.7785	3.47351	3.37925	2.97541	3.17733
Sodium (Na+)	16.3339	9.14	15.5	13.4286	13.6006	27.2671	18	22.6335	8.84688	9.18	9.01344	20.6915	21.3505	21.021	24.2599	17.3374	20.7986	18.3778	28.27	23.3239
Temp (C)	11.8815	11	11.5866	11.1349	11.4007	11.3737	11.5701	11.4719	10.8134	11.5123	11.1628	10.99	11.7267	11.3583	11.7745	11.8654	11.8199	11.8433	11.9955	11.9194
Total Oxidised (as N)	2.66498	1.08712	3.75594	3.50824	2.75407	3.99791	5.65368	4.8258	0.586486	1.43121	1.00885	4.6075	5.09367	4.85058	5.37326	3.01889	4.19607	4.93441	5.72862	5.33152
Zinc (Zn)	11.0533	6.14028	129.718	15.5998	40.6278	36.0684	14.5	25.2842	6.94289	13.8173	10.3801	6.25424	121.149	63.7014	572.298	35.9708	304.134	105.924	28.7275	67.3258
Zinc (Zn) filtered	21.8619	5	48.4	12.1857	21.8619	27.4922	27.4922	27.4922	10.5329	10.5329	10.5329	14.4444	91.7222	53.0833	521.539	28.9523	275.246	95.8556	18.7179	57.2867

## Sheet: Table S3
Table S3. Sampling location information for individuals used in this study, including control/metal-impacted designation, sample size, catchment, sub-catchment, and latitutde-longitude.
River	Group	N	Catchment	Sub-catchment	Latitude	Longitude
Camel	Control	5	Camel	Main river	50.6142	-4.68035
Camel	Control	5	Camel	Stannon Stream	50.5941	-4.68723
Camel	Control	7	Camel	Allen	50.5795	-4.73304
Camel	Control	3	Camel	Ruthern	50.4589	-4.82263
Carrick Roads	Control	10	Fal	Main river	50.2674	-4.91862
Carrick Roads	Control	10	Tresillian	Main river	50.2865	-4.98156
Fowey	Control	5	Fowey	Main river	50.5337	-4.61185
Fowey	Control	15	Fowey	Main river	50.5441	-4.53605
Gannel	Metal-impacted	8	Gannel	Main River	50.3932	-5.05802
Gannel	Metal-impacted	12	Gannel	Main River	50.3933	-5.02485
Hayle	Metal-impacted	10	Hayle	Main river downstream	50.1642	-5.4333
Hayle	Metal-impacted	10	Hayle	Main river upstream	50.1583	-5.32785
Red River	Metal-impacted	10	Red River	Main river	50.209	-5.34166
Red River	Metal-impacted	10	Red River	Tehidy Brook	50.2359	-5.32063

## Sheet: Table S4
Table S4. Water chemistry features of the native rivers of the two brown trout populations used for the metal-tissue analysis and transcriptomics: River Hayle (metal-impacted) and River Fowey (control). Values represent averages of the past five years of metal contamination data obtained from the fish sampling location. These data were provided by the Environment Agency prior to sampling in 2017.
	River Fowey	River Hayle
Site location	50°32'03.5"N 4°36'39.6"W	50°90’24.7”N, 5°25’58.8”W
pH	7.3 ± 0.04	7.38 ± 0.03
Cond @ 20C uS/cm	90.5 ± 3.50	316.78 ± 7.60
Cond @ 25C uS/cm	99.57 ± 1.92	325.78 ± 5.80
Hardness mg/l	18.36 ± 0.49	100.41 ± 2.10
Alky pH 4_5 mg/l	9.19 ± 0.63	42.30 ± 0.06
Chloride (Cl) mg/l	15.5 ± 0.00	44.46 ± 0.90
Sodium (Na) mg/l	9.18 ± 0.00	24.70 ± 1.20
Potassium (K) mg/l	1.71 ± 0.20	4.43 ± 1.80
Calcium (Ca) mg/l	4.17 ± 0.12	20.30 ± 3.20
Arsenic (As) - μg/L	4.57 ± 0.00	14.17 ± 3.39
Cadmium (Cd) - μg/L	0.09 ± 0.00	1.39 ± 0.03
Copper (Cu) - μg/L	4.3 ± 0.00	48.92 ± 2.98
Iron (Fe) - μg/L	64.02 ± 10.90	437.93 ± 151.72
Nickel (Ni) - μg/L	0.63 ± 0.00	26.76 ± 0.87
Zinc (Zn) -μg/L	13.81 ± 0.71	630.80 ± 12.70

## Sheet: Table S5
Table S5. RADseq reads and loci quantification for each of the samples. Includes the ENA sample accession, river of origin, group, number of clean reads, coverage, number of assembled loci, number of polymorphic loci and number of SNPs
No	Sample ID	ENA Sample Accession	River	Control / Metal-impacted	Number of clean reads	Coverage (X)	Number of assembled loci	Number of polymorphic loci	Number of SNPs
1	cam01	ERS21363010	Camel	Control	2365630	23.1408	82764	10025	13544
2	cam02	ERS21363011	Camel	Control	4296921	41.2815	84203	10584	14457
3	cam03	ERS21363012	Camel	Control	993321	10.5643	74717	7498	10716
4	cam04	ERS21363013	Camel	Control	1385458	14.0717	79343	8340	11559
5	cam05	ERS21363014	Camel	Control	1526059	15.3139	80355	9041	12396
6	cam06	ERS21363015	Camel	Control	1997811	19.661	81904	9695	13193
7	cam07	ERS21363016	Camel	Control	1412589	14.2761	78885	8650	11927
8	cam08	ERS21363017	Camel	Control	1800431	17.8068	81970	9460	12962
9	cam10	ERS21363018	Camel	Control	1933589	19.0844	81606	9447	12768
10	cam11	ERS21363019	Camel	Control	2542133	24.6806	82923	9882	13586
11	cam12	ERS21363020	Camel	Control	1869663	18.5209	81548	9523	13095
12	cam13	ERS21363021	Camel	Control	1221972	12.5439	78243	8290	11488
13	cam14	ERS21363022	Camel	Control	1320780	13.4389	77663	8536	11785
14	cam15	ERS21363023	Camel	Control	1245850	12.8174	77001	8081	11185
15	cam16	ERS21363024	Camel	Control	1998471	19.6901	81794	9524	12997
16	cam17	ERS21363025	Camel	Control	2963608	28.8549	83223	9942	13536
17	cam18	ERS21363026	Camel	Control	1067202	11.2484	75635	7572	10723
18	cam19	ERS21363027	Camel	Control	2296630	22.6423	81113	7140	10146
19	cam20	ERS21363028	Camel	Control	2403153	23.421	82298	7680	10839
20	cr01	ERS21363029	Carrick Roads	Control	1292873	13.0947	78182	7866	11038
21	cr02	ERS21363030	Carrick Roads	Control	1400288	14.205	79510	8628	11934
22	cr03	ERS21363031	Carrick Roads	Control	1807965	17.9472	81101	9306	12741
23	cr04	ERS21363032	Carrick Roads	Control	1261129	12.9829	78201	8628	11968
24	cr05	ERS21363033	Carrick Roads	Control	1600212	16.038	80247	8970	12318
25	cr06	ERS21363034	Carrick Roads	Control	1455166	14.7313	78958	8554	11754
26	cr07	ERS21363035	Carrick Roads	Control	1464352	14.9022	79123	8491	11653
27	cr08	ERS21363036	Carrick Roads	Control	1324700	13.4937	78466	8030	11156
28	cr09	ERS21363037	Carrick Roads	Control	1349858	13.7241	79135	8561	11880
29	cr10	ERS21363038	Carrick Roads	Control	1809861	17.9811	81882	9317	12781
30	cr11	ERS21363039	Carrick Roads	Control	1434633	14.4347	79745	8671	12019
31	cr12	ERS21363040	Carrick Roads	Control	913680	10.0665	69692	6549	9543
32	cr13	ERS21363041	Carrick Roads	Control	2453700	23.954	86553	10876	15206
33	cr14	ERS21363042	Carrick Roads	Control	1287073	13.2155	77979	8183	11357
34	cr15	ERS21363043	Carrick Roads	Control	1441880	14.4305	80018	8897	12200
35	cr16	ERS21363044	Carrick Roads	Control	1123126	11.7753	75112	7608	10759
36	cr17	ERS21363045	Carrick Roads	Control	2453700	24.0089	89002	11239	15996
37	cr18	ERS21363046	Carrick Roads	Control	2603767	24.0421	85739	7687	10979
38	cr19	ERS21363047	Carrick Roads	Control	1791863	18.7688	75426	6271	9227
39	cr20	ERS21363048	Carrick Roads	Control	3328915	17.1016	154079	17519	24510
40	fow01	ERS21363049	Fowey	Control	3770275	15.121	86245	9572	13677
41	fow03	ERS21363050	Fowey	Control	4912771	24.0892	160722	19253	26544
42	fow06	ERS21363051	Fowey	Control	3441922	31.8335	83948	10153	14129
43	fow07	ERS21363052	Fowey	Control	3833192	35.1327	84442	10523	14571
44	fow08	ERS21363053	Fowey	Control	3786231	19.2579	155231	17753	24941
45	fow09	ERS21363054	Fowey	Control	1774336	11.0457	120183	12538	19261
46	fow10	ERS21363055	Fowey	Control	4971064	24.1207	160468	19470	27079
47	fow11	ERS21363056	Fowey	Control	3435142	29.868	83649	10273	14216
48	fow12	ERS21363057	Fowey	Control	2549666	13.5496	145859	16094	23162
49	fow14	ERS21363058	Fowey	Control	1887842	10.2584	66017	6643	10156
50	fow15	ERS21363059	Fowey	Control	2317847	11.3892	70449	7205	10543
51	fow16	ERS21363060	Fowey	Control	2893427	15.0692	146157	16543	23743
52	fow17	ERS21363061	Fowey	Control	2744645	14.5571	146096	16648	24093
53	fow18	ERS21363062	Fowey	Control	2309608	12.2857	143145	15688	22765
54	fow19	ERS21363063	Fowey	Control	4841604	23.3816	161335	18892	26334
55	fow20	ERS21363064	Fowey	Control	7980637	67.9114	89078	11170	15634
56	gan01	ERS21363065	Gannel	Metal-impacted	1390805	14.106	79215	8336	11514
57	gan02	ERS21363066	Gannel	Metal-impacted	1198142	12.376	76178	7688	10793
58	gan03	ERS21363067	Gannel	Metal-impacted	1581092	15.942	80313	8739	11981
59	gan04	ERS21363068	Gannel	Metal-impacted	1152732	11.9347	76943	7626	10872
60	gan05	ERS21363069	Gannel	Metal-impacted	2011344	19.8447	82082	9350	12786
61	gan06	ERS21363070	Gannel	Metal-impacted	1865560	18.504	81652	9218	12617
62	gan07	ERS21363071	Gannel	Metal-impacted	1069688	11.4063	74781	7118	10167
63	gan08	ERS21363072	Gannel	Metal-impacted	1965946	19.325	82192	9619	13079
64	gan09	ERS21363073	Gannel	Metal-impacted	1463843	14.8482	79167	8398	11556
65	gan10	ERS21363074	Gannel	Metal-impacted	1544667	15.4925	80050	8736	11943
66	gan11	ERS21363075	Gannel	Metal-impacted	1768229	17.5552	80559	9024	12375
67	gan12	ERS21363076	Gannel	Metal-impacted	1507063	15.0847	79257	8385	11566
68	gan13	ERS21363077	Gannel	Metal-impacted	1977724	19.187	82297	9269	12614
69	gan14	ERS21363078	Gannel	Metal-impacted	1629801	16.3553	80572	8936	12207
70	gan15	ERS21363079	Gannel	Metal-impacted	2028108	19.972	81771	9060	12461
71	gan16	ERS21363080	Gannel	Metal-impacted	1216130	12.5728	77593	7690	10783
72	gan18	ERS21363081	Gannel	Metal-impacted	2280666	22.4354	82473	9866	13440
73	gan19	ERS21363082	Gannel	Metal-impacted	2624113	25.1894	83479	7636	10829
74	gan20	ERS21363083	Gannel	Metal-impacted	1887025	19.733	76695	6426	9260
75	hay01	ERS21363084	Hayle	Metal-impacted	2583100	25.3794	82050	8953	12392
76	hay02	ERS21363085	Hayle	Metal-impacted	2503402	24.3626	82517	8839	12277
77	hay03	ERS21363086	Hayle	Metal-impacted	5252051	50.8652	84089	9450	13162
78	hay04	ERS21363087	Hayle	Metal-impacted	1027214	10.9927	71760	6043	8854
79	hay05	ERS21363088	Hayle	Metal-impacted	1126936	11.8044	74222	6672	9559
80	hay06	ERS21363089	Hayle	Metal-impacted	2336256	23.3656	79728	6587	9448
81	hay07	ERS21363090	Hayle	Metal-impacted	3226657	29.8419	86040	7742	10999
82	hay08	ERS21363091	Hayle	Metal-impacted	2437574	24.0711	81446	6677	9633
83	hay09	ERS21363092	Hayle	Metal-impacted	2206947	22.4577	78188	6438	9343
84	hay10	ERS21363093	Hayle	Metal-impacted	1451807	16.849	68276	4983	7369
85	hay11	ERS21363094	Hayle	Metal-impacted	3217470	29.2239	87657	7758	11189
86	hay12	ERS21363095	Hayle	Metal-impacted	2629506	25.4627	82733	6846	9849
87	hay13	ERS21363096	Hayle	Metal-impacted	2836008	27.0611	84357	7231	10348
88	hay14	ERS21363097	Hayle	Metal-impacted	4912242	41.9842	94117	8072	11476
89	hay15	ERS21363098	Hayle	Metal-impacted	3156892	29.0287	87049	6364	9291
90	hay16	ERS21363099	Hayle	Metal-impacted	1739058	18.6901	72731	5908	8913
91	hay17	ERS21363100	Hayle	Metal-impacted	4599583	36.6598	100138	8787	12441
92	hay18	ERS21363101	Hayle	Metal-impacted	7016741	54.2908	102435	9133	13015
93	hay19	ERS21363102	Hayle	Metal-impacted	1114181	14.8036	59619	4355	6453
94	hay20	ERS21363103	Hayle	Metal-impacted	5856449	49.9388	94401	8261	11675
95	rr01	ERS21363104	Red River	Metal-impacted	1016777	10.8712	74169	6939	9960
96	rr02	ERS21363105	Red River	Metal-impacted	2083305	20.5906	81871	8876	12203
97	rr03	ERS21363106	Red River	Metal-impacted	1340419	13.799	78349	7392	10412
98	rr04	ERS21363107	Red River	Metal-impacted	2004227	19.6431	82087	9722	13308
99	rr05	ERS21363108	Red River	Metal-impacted	870119	9.70654	70232	6356	9518
100	rr06	ERS21363109	Red River	Metal-impacted	1958619	19.3812	81572	9137	12471
101	rr07	ERS21363110	Red River	Metal-impacted	1952422	19.2972	81592	8768	12048
102	rr08	ERS21363111	Red River	Metal-impacted	2400222	23.6601	82504	9325	12754
103	rr09	ERS21363112	Red River	Metal-impacted	2754636	26.938	82823	9856	13359
104	rr10	ERS21363113	Red River	Metal-impacted	1153930	12.0526	76651	7542	10623
105	rr11	ERS21363114	Red River	Metal-impacted	1372199	13.968	79581	8499	11807
106	rr12	ERS21363115	Red River	Metal-impacted	2210775	21.9035	82100	9208	12536
107	rr13	ERS21363116	Red River	Metal-impacted	1703795	16.992	81287	8885	12249
108	rr15	ERS21363117	Red River	Metal-impacted	1558594	16.5088	73994	5365	8193
109	rr16	ERS21363118	Red River	Metal-impacted	827869	12.7675	50784	3419	5269
110	rr17	ERS21363119	Red River	Metal-impacted	2560272	24.9152	82560	7073	10123
111	rr18	ERS21363120	Red River	Metal-impacted	1623024	18.4139	70271	5604	8177
112	rr19	ERS21363121	Red River	Metal-impacted	4586960	22.9821	144513	11063	16932
113	rr20	ERS21363122	Red River	Metal-impacted	2565491	24.4144	82694	7441	10674

## Sheet: Table S6
Table S6. Details of the 122 identified outliers and gene annotations from the brown trout genome. Information includes outlier test used, locus ID, chromosome alignment, alignment position, mapping quality, Variant Effect Predictor (VEP), gene name, gene description, Ensembl gene ID.
Identifier	Locus_ID	Chromosome	Position	Mapping Quality	Variant Effect Predictor	Gene Name	Gene Description	Ensembl Gene ID
pcadapt	39840_60	12	86279220	60	intron variant	nf2b	merlin-like	ENSSTUG00000032427
pcadapt	68305_51	13	25629336	40	upstream gene variant	trappc11	trafficking protein particle complex 11	ENSSTUG00000031110
pcadapt	15789_88	13	25797887	60	intron variant	irf2	interferon regulatory factor 2	ENSSTUG00000036541
pcadapt	45776_30	17	6899419	48	intergenic
pcadapt	23697_13	18	33387169	9	upstream gene variant	pcsk2	neuroendocrine convertase 2-like	ENSSTUG00000034389
pcadapt	69476_12	18	48704259	60	synonymous variant	DST	dystonin-like	ENSSTUG00000046156
pcadapt	63244_54	20	52893384	38	intergenic			NA
pcadapt	34506_48	22	18332964	60	upstream gene variant	s1pr3a	sphingosine-1-phosphate receptor 3a	ENSSTUG00000032718
pcadapt	17672_51	23	34694279	60	intron variant	loxhd1a	lipoxygenase homology domains 1	ENSSTUG00000041783
pcadapt	27934_81	24	46952268	60	downstream gene variant	serpine3	probable serpin E3	ENSSTUG00000005189
pcadapt	22887_9	25	8205048	60	intergenic			NA
pcadapt	37823_71	26	4522438	60	intergenic			NA
pcadapt	53915_49	26	4559479	60	intergenic			NA
pcadapt	50384_26	26	18331978	60	intron variant	frem2b	FRAS1-related extracellular matrix protein 2-like	ENSSTUG00000019347
pcadapt	24509_82	3	27530788	44	intron variant	elp1	elongator complex protein 1-like	ENSSTUG00000002917
pcadapt	39660_41	3	27701409	56	intron variant	POLR2B	DNA-directed RNA polymerase II subunit RPB2	ENSSTUG00000014626
pcadapt	59050_87	3	55332662	60	downstream gene variant	herpud2, sri	homocysteine-responsive endoplasmic reticulum-resident ubiquitin-like domain member 2 protein, sorcin	ENSSTUG00000008348, ENSSTUG00000008358
pcadapt	33546_40	30	30236198	60	intergenic			NA
pcadapt	41644_72	31	33367200	60	intergenic			NA
pcadapt	67512_12	32	27257683	60	intron variant	NA	immunoglobulin heavy variable 11-2	ENSSTUG00000047973
pcadapt	2630_79	33	17992055	60	intron variant	tdrd9	ATP-dependent RNA helicase TDRD9-like	ENSSTUG00000048216
pcadapt	44730_51	35	17779136	60	intron variant	trim54	tripartite motif-containing protein 54-like	ENSSTUG00000040350
pcadapt	45963_75	35	17852954	60	intron variant	si:ch211-243j20.2	uridine-cytidine kinase-like 1	ENSSTUG00000040411
pcadapt	18262_21	35	23119685	60	splice region variant, synonymous variant	map3k5	mitogen-activated protein kinase kinase kinase 5-like	ENSSTUG00000032565
pcadapt	39850_40	39	7593313	51	intron variant	inpp4ab	type I inositol 3,4-bisphosphate 4-phosphatase-like	ENSSTUG00000048010
pcadapt	59954_76	4	12066532	60	downstream gene variant	NA	oocyte zinc finger protein XlCOF8.4-like	ENSSTUG00000013868
pcadapt	52043_51	4	27904841	60	downstream gene variant	crb1	crumbs cell polarity complex component 1	ENSSTUG00000001111
pcadapt	27234_88	5	12274757	48	upstream gene variant	NA	TBC1 domain family member 12-like	ENSSTUG00000019713
pcadapt	66000_66	5	20750126	60	intron variant	kcnk18	potassium channel subfamily K member 18-like	ENSSTUG00000003210
pcadapt	45183_14	5	61177277	60	intron variant, downstream variant	ZSCAN, noID	zinc finger and SCAN domain-containing protein 22-like, gastrula zinc finger protein XlCGF57.1-like	ENSSTUG00000006976, ENSSTUG00000007070
pcadapt	25421_19	6	14684165	60	intron variant, downstream variant	trim55b, novel gene	tripartite motif-containing protein 55-like, novel gene, Protein Coding	ENSSTUG00000044744, ENSSTUG00000044735
pcadapt	21521_13	6	31054031	60	intergenic			NA
pcadapt	27403_47	6	50215674	54	intergenic			NA
pcadapt	39614_79	8	12806343	60	downstream gene variant, downstream gene variant	plaa, aco1	phospholipase A-2-activating protein-like, aconitase 1	ENSSTUG00000040217, ENSSTUG00000040449
pcadapt	7727_40	8	35112246	60	upstream gene variant	pde3a	cGMP-inhibited 3',5'-cyclic phosphodiesterase A-like	ENSSTUG00000001994
pcadapt	43617_12	9	2028105	56	intron variant	ccser1	serine-rich coiled-coil domain-containing protein 1-like	ENSSTUG00000015804
pcadapt	7919_67	9	6334588	60	downstream gene variant	tmem161b	transmembrane protein 161B	ENSSTUG00000006267
pcadapt	34963_82	9	18903545	60	intron variant	bin3	bridging integrator 3	ENSSTUG00000023941
pcadapt	49586_33	9	28065265	60	intergenic			NA
pcadapt	44340_59	9	34772208	60	intron variant	oxct1a	succinyl-CoA:3-ketoacid coenzyme A transferase 1, mitochondrial-like	ENSSTUG00000016515
outflank	6135	1	70100473	60	intron variant	coro7	coronin-7-like	ENSSTUG00000003083
outflank	12333	18	10217415	60	upstream gene variant	ankrd1a	ankyrin repeat domain-containing protein 1-like	ENSSTUG00000034734
outflank	62676	24	12337105	60	intergenic	NA	NA	NA
outflank	12006	27	16579252	60	intron variant	rasl10a	ras-like protein family member 10B	ENSSTUG00000044520
outflank	4216	30	12005169	60	downstream gene variant	VWA5B1	von Willebrand factor A domain containing 5B1	ENSSTUG00000019301
outflank	16651	33	1182094	60	intergenic	NA	NA	NA
outflank	35699	34	5197668	60	upstream gene variant	mbpa	myelin basic protein-like	ENSSTUG00000050079
outflank	54611	4	32467526	60	intron variant	pde4ba	cAMP-specific 3',5'-cyclic phosphodiesterase 4B-like	ENSSTUG00000014883
RDA	68341	1	40449980	60	intron variant	lpgat1	acyl-CoA:lysophosphatidylglycerol acyltransferase 1-like	ENSSTUG00000049002
RDA	27846	2	44491775	60	intron variant, upstream gene variant	mrpl14, tmem63ba	mitochondrial ribosomal protein L14, transmembrane protein 63Ba	ENSSTUG00000038724, ENSSTUG00000038724
RDA	42087	2	58245270	60	intergenic
RDA	5694	3	23400464	60	intron variant	gask1b	golgi associated kinase 1B	ENSSTUG00000029767
RDA	28793	5	9876174	60	intergenic
RDA	66065	5	53902130	60	intergenic
RDA	13264	9	40085179	60	intron variant	ptar1	protein prenyltransferase alpha subunit repeat containing 1	ENSSTUG00000003358
RDA	69144	12	24184999	60	missense variant	Novel Gene, Protein Coding	ferritin, heavy subunit-like	ENSSTUG00000030204
RDA	11852	12	70217192	60	intergenic
RDA	14589	12	78139926	56	intron variant	fundc2	FUN14 domain-containing protein 1A-like	ENSSTUG00000010666
RDA	69277	12	91126111	40	intergenic
RDA	69059	15	24581740	60	downstream gene variant	opcml	opioid-binding protein/cell adhesion molecule-like	ENSSTUG00000016783
RDA	40952	15	53824245	51	intron variant	thbs4b	thrombospondin-4-B-like	ENSSTUG00000031623
RDA	24417	16	56678872	60	intergenic
RDA	52647	18	37865061	60	intergenic
RDA	33052	18	40184461	35	intron variant	protein_coding, NRG3	pro-neuregulin-3, membrane-bound isoform-like	ENSSTUG00000049958
RDA	37197	20	19348936	60	intron variant	kansl1l	KAT8 regulatory NSL complex subunit 1-like protein	ENSSTUG00000050429
RDA	35447	20	51390743	60	intron variant	itgbl1	integrin subunit beta like 1	ENSSTUG00000022087
RDA	67958	23	11255540	31	downstream gene variant	hpse	heparanase-like	ENSSTUG00000035477
RDA	48824	24	10318239	60	intergenic
RDA	18141	27	36488972	60	intergenic
RDA	55710	28	4339483	43	intergenic
RDA	76513	28	18211359	38	intergenic
RDA	69466	29	25025074	5	intron variant, downstream gene variant	slc38a7, si:ch211-122f10.4	putative sodium-coupled neutral amino acid transporter 7, Carboxypeptidase	ENSSTUG00000019171, ENSSTUG00000019147
RDA	55084	31	28534524	60	stop loss	cyp7a1	cholesterol 7-alpha-monooxygenase-like	ENSSTUG00000047039
RDA	50095	33	6924891	60	intergenic
RDA	59498	33	33186547	60	intergenic
RDA	15995	33	33227984	60	intergenic
RDA	36057	38	27620759	27	3 prime UTR variant, intron variant, intron variant	ZNF239, PDBD4, novel gene (protein coding)	zinc finger protein 239-like, piggyBac transposable element-derived protein 4-like, novel gene	ENSSTUG00000022039, ENSSTUG00000022108, ENSSTUG00000022186
RDA	9340	CAAJIE010000756.1	27231	52	intergenic
LFMM	16430	1	1470410	60	intergenic
LFMM	34863	1	24803723	60	intron variant	tnfrsf21	tumor necrosis factor receptor superfamily member 21-like	ENSSTUG00000007373
LFMM	1760	1	27523267	60	synonymous variant	scara3	scavenger receptor class A member 3-like	ENSSTUG00000002532
LFMM	6100	1	44481310	60	splice polypyrimindine tract variant-intron variant	B4GALNT1	beta-1,4 N-acetylgalactosaminyltransferase 1-like	ENSSTUG00000013948
LFMM	40064	2	22281725	60	intron variant	PALMD	palmdelphin-like	ENSSTUG00000008052
LFMM	27855	3	13119587	60	splice donor variant	hmmr	hyaluronan mediated motility receptor-like	ENSSTUG00000003284
LFMM	5436	4	12478189	60	intron variant	Novel Gene, Protein Coding		ENSSTUG00000013929
LFMM	44535	4	37323057	26	intron variant	kdm4aa	lysine-specific demethylase 4A-like	ENSSTUG00000007725
LFMM	27304	4	45499467	60	upstream gene variant	echdc2	enoyl-CoA hydratase domain-containing protein 2, mitochondrial-like	ENSSTUG00000015766
LFMM	132	4	72459101	60	missense variant	fbxl22	F-box and leucine rich repeat protein 22	ENSSTUG00000016337
LFMM	7796	5	19309328	60	downstream gene variant, intron variant	cgas, ddx43	cyclic GMP-AMP synthase-like, DEAD-Box Helicase 43	ENSSTUG00000024932, ENSSTUG00000025144
LFMM	47758	5	20383881	31	upstream gene variant	ttc27	tetratricopeptide repeat domain 27	ENSSTUG00000000711
LFMM	27901	5	43496725	29	intron variant	Novel Gene, Protein Coding	zinc finger protein 501-like	ENSSTUG00000001748
LFMM	4482	7	34531160	60	intron variant	phrf1	PHD and RING finger domain-containing protein 1-like	ENSSTUG00000003325
LFMM	22090	7	54125807	60	intron variant	ube2q2	ubiquitin-conjugating enzyme E2 Q2-like	ENSSTUG00000045090
LFMM	47359	8	41185406	60	intron variant	ppp1r12a	protein phosphatase 1 regulatory subunit 12A-like	ENSSTUG00000030696
LFMM	42384	11	13835232	60	intergenic
LFMM	40649	12	976663	60	intergenic
LFMM	42506	13	10526749	60	missense variant	PCGF3	polycomb group RING finger protein 3	ENSSTUG00000016057
LFMM	20490	13	23907941	60	intergenic
LFMM	42649	13	80800570	24	intron variant	clpb	caseinolytic mitochondrial matrix peptidase chaperone subunit B	ENSSTUG00000019064
LFMM	44244	15	4845595	0	intergenic
LFMM	45101	15	49613755	60	missense variant	eri1	3'-5' exoribonuclease 1-like	ENSSTUG00000022117
LFMM	35521	16	50015827	60	downstream gene variant, downstream gene variant	cplane2, ddi2	ciliogenesis and planar polarity effector 2, protein DDI1 homolog 2-like	ENSSTUG00000049234, ENSSTUG00000049243
LFMM	12810	19	49549536	60	intergenic
LFMM	17515	22	38753381	60	intron variant	lurap1	Leucine rich adaptor protein 1	ENSSTUG00000037087
LFMM	35047	23	49444552	60	intron variant	slc46a2	Solute Carrier Family 46 Member 2	ENSSTUG00000018359
LFMM	36611	23	49501420	60	intergenic
LFMM	21368	24	34083982	60	intron variant		glycogen synthase kinase-3 beta	ENSSTUG00000008181
LFMM	29671	25	36955758	60	intergenic
LFMM	46766	25	39081823	60	intergenic
LFMM	36996	26	10785597	32	splice region variant-splice polypyrimidine tract variant-intron variant, upstream gene variant	crk, ywhae1	Adapter molecule crk, 14-3-3 protein epsilon-like	ENSSTUG00000015917
LFMM	29866	26	21828629	60	upstream gene variant, downstream gene variant	dynll2a, srsf1a	dynein light chain 2, cytoplasmic, serine and arginine rich splicing factor 1a	ENSSTUG00000048750, ENSSTUG00000048758
LFMM	31561	27	3755723	60	intergenic
LFMM	46071	28	10103413	60	missense variant	inavaa	innate immunity activator protein-like	ENSSTUG00000022295
LFMM	7398	28	22275563	60	intron variant, upstream gene variant	pacsin1a	protein kinase C and casein kinase substrate in neurons protein 1-like	ENSSTUG00000033632
LFMM	30502	31	22990078	60	intergenic
LFMM	35278	35	4486295	56	intron variant	klhl29	kelch-like protein 29	ENSSTUG00000019640
LFMM	30215	37	2528279	37	upstream gene variant, missense variant	GHSR, ppp1r35	growth hormone secretagogue receptor type 1-like, protein TsetseEP-like	ENSSTUG00000043338, ENSSTUG00000043455
LFMM	32588	37	28684035	10	intergenic
LFMM	20806	39	2181429	0	intergenic
LFMM	41385	CAAJIE010000663.1	127055	60	downstream gene variant	vasnb	vasorin-like	ENSSTUG00000041198
LFMM	31477	CAAJIE010001129.1	1671576	0	upstream gene variant, intron variant, synonymous variant	BEST3, rab3ip, Novel gene (protein coding)	Bestrophin 3, rab3a interacting protein	ENSSTUG00000030189, ENSSTUG00000030229, ENSSTUG00000030794
LFMM	26307	CAAJIE010001370.1	13205	60	intergenic

## Sheet: Table S7
Table S7. Rotated component (RC) loadings for 41 environmental variables used in the RDA and LFMM analyses.
Environmental parameter	RC1	RC2	RC3	RC5	RC7	RC4	RC6	RC9	RC8	RC10
Conductivity	0.958673	0.219003	0.072492	-0.034034	0.139673	0.023974	0.013923	0.056327	0.035245	0.007803
Alky_pH4_5	0.950892	0.021734	0.170641	-0.022598	-0.093239	0.106738	-0.074582	0.086328	0.160819	-0.003696
Oxidised_N	0.918518	0.266217	0.092	-0.11442	0.115806	-0.07429	0.081729	-0.118125	-0.054833	0.12369
Nitrate_N	0.911418	0.267906	0.114429	-0.097988	0.119968	-0.086562	-0.070282	-0.088417	-0.024321	0.197985
Calcium	0.899997	0.012246	0.204255	-0.024109	-0.003505	0.177344	0.145207	0.204417	0.218906	-0.017553
Hardness	0.886314	0.182149	0.18612	-0.047303	0.072682	0.192955	0.173862	0.208129	0.121823	0.018516
Magnesium	0.881222	0.405566	0.099353	-0.031657	0.141585	0.012065	0.064136	-0.020724	-0.135733	0.021359
Chloride	0.813866	0.250161	0.10975	-0.043095	0.114305	0.206592	0.323327	0.261325	-0.128099	-0.116245
Hdnss_Mg	0.810654	0.499803	0.083476	-0.043162	0.121233	0.144456	0.10571	0.128981	-0.087255	0.022445
Alkal_CaCO3	0.796492	-0.017981	0.103227	0.196619	-0.170955	0.192128	-0.065152	0.151587	0.121054	0.39906
Hdnss_Ca	0.773864	0.053308	0.288761	0.047998	0.074843	0.485369	0.114613	0.149545	0.178729	0.00194
pH	0.732086	-0.105317	0.149387	-0.538771	0.026683	0.17035	-0.166528	-0.163237	0.20387	0.049817
Sodium	0.725284	0.252643	0.036659	-0.093215	0.549352	-0.030552	0.222847	0.18528	-0.054113	0.032165
Zn_Filtered	0.127048	0.978382	0.036869	-0.052275	-0.026991	-0.062861	0.084787	0.041188	0.064989	-0.019618
Cd_Filtered	0.177711	0.966543	0.100768	-0.023175	0.042575	0.007541	0.092826	-0.013936	-0.023606	-0.042399
Zinc	0.144603	0.958505	0.062982	-0.056641	-0.039741	-0.071001	0.095305	0.056017	0.171483	-0.034751
Copper	0.256517	0.886683	-0.108849	-0.108725	-0.075748	-0.092771	0.154589	0.224987	-0.086221	0.149065
Ni_Filtered	0.318724	0.884634	0.002679	-0.049172	0.072884	0.023167	-0.028867	0.000738	0.308533	-0.092424
Cadmium	-0.051936	0.687217	0.132996	0.653352	0.01742	0.128094	0.162296	0.120593	-0.092868	-0.057454
Pb_Filtered	0.284322	0.031369	0.941628	-0.027627	0.051419	0.079645	0.074018	-0.070082	0.052758	0.046525
Lead	0.17134	-0.018365	0.929376	0.195741	0.037555	0.137794	0.121857	-0.051902	0.015527	0.004513
Iron	0.114841	0.068576	0.858223	-0.239992	0.072043	-0.303524	-0.132931	0.010084	-0.087106	0.045446
Manganse	0.287054	0.325843	0.699836	0.032323	0.339405	-0.343985	-0.153649	-0.139778	0.117048	-0.13406
Ammo_union	-0.140953	-0.117318	-0.051116	0.952157	-0.138865	-0.073107	-0.057954	-0.022937	0.081427	-0.029596
Chromium	0.0099	-0.1231	0.086822	0.832275	0.453051	0.0763	0.162713	0.008313	-0.096575	0.122825
Fe_Filtered	0.00414	-0.048457	0.20194	0.100812	0.913564	0.120849	-0.191154	-0.160658	-0.046934	0.029101
Aluminium	0.254971	-0.177937	0.025943	-0.120754	-0.007826	0.895964	-0.155632	-0.019908	-0.039796	0.156775
Cu_Filtered	0.30082	0.081417	-0.310724	0.130715	0.135467	0.825463	-0.148559	-0.187816	-0.012508	0.107123
O_O2	-0.327039	-0.401576	0.060614	0.011956	-0.002227	0.15654	-0.829131	0.040507	0.044118	0.002157
Arsenic	0.394892	0.165733	-0.061948	0.092512	-0.133828	-0.194932	-0.001285	0.828624	0.146562	-0.182623
As_Filtered	0.507074	0.054131	-0.171473	0.000615	-0.121824	0.002445	0.023301	0.78932	-0.186159	-0.048001
Nickel	0.194208	0.483804	0.014526	-0.069601	-0.053884	-0.043952	-0.020514	-0.004572	0.826834	0.003989
Orthophos	0.35356	-0.076404	0.036759	0.020657	0.164882	0.385212	-0.014094	-0.265808	0.008942	0.767901
Potassium	0.582144	0.411231	0.037491	-0.152106	0.540493	0.070975	0.268409	-0.143941	0.09199	0.244448
Ammo_Nitro	0.541803	-0.205255	-0.006	-0.013372	0.510699	-0.123874	-0.103673	-0.449426	0.299917	0.23697
Cr_Filtered	0.375748	-0.040196	0.274823	0.194167	0.436864	0.360277	0.246391	-0.476495	-0.188736	-0.195845
Mn_Filtered	0.25492	0.549681	0.448587	0.197018	0.420246	-0.156999	-0.223043	-0.238519	-0.067788	-0.083912
Nitrite_N	0.475906	-0.337554	0.423197	0.055657	0.414959	-0.040019	0.063423	-0.095145	0.390236	0.256379
O_Sat	-0.271802	-0.493467	0.063279	-0.307714	-0.013246	-0.036064	-0.636706	0.07173	0.174982	-0.097798
Temp	0.437489	0.117514	0.152949	-0.421326	-0.074548	-0.345443	0.557746	0.151569	0.167727	0.088815
Al_Filtered	-0.439631	-0.167302	0.092016	0.285585	-0.269655	-0.181169	0.643628	0.05812	0.115714	-0.198709

## Sheet: Table S8
Table S8. Variant Predictor Effects (VEP) results for the fixed variants found in the metal-impacted populations. Information includes locus ID, SNP / RAD locus positional information and orientation, gene name, gene description, and trout Ensembl Gene ID.
Locus_ID	Chromosome	start	end	SNP	Orientation	Variant Effect	Gene Name	Gene Description	Ensembl Gene ID
13542	1	65099889	65099889	G/A	+	intron variant	cep112	centrosomal protein 112	ENSSTUG00000001921
46559	1	42659986	42659986	T/C	-	intron variant	fam171a2a	family with sequence similarity 171 member A2a	ENSSTUG00000007575
46559	1	42659987	42659987	G/A	-	intron variant	fam171a2a	family with sequence similarity 171 member A2a	ENSSTUG00000007575
31563	2	18775662	18775662	C/T	-	intron variant	neto1l	neuropilin (NRP) and tolloid (TLL)-like 1, like	ENSSTUG00000049352
6185	4	57776975	57776975	A/T	-	intron variant	glg1a	golgi glycoprotein 1a	ENSSTUG00000012698
39096	4	41820440	41820440	T/G	-	intron variant	tprb	translocated promoter region b, nuclear basket protein	ENSSTUG00000000269
39096	4	41820480	41820480	C/T	-	intron variant	tprb	translocated promoter region b, nuclear basket protein	ENSSTUG00000000269
42897	4	14041409	14041409	T/C	+	intron variant	Novel Gene (Protein Coding)		ENSSTUG00000029116
44509	4	1000890	1000890	G/T	+	downsteam gene variant	slc43a3a	solute carrier family 43 member 3a	ENSSTUG00000001500
58809	4	25097091	25097091	G/A	-	intron variant	aldoaa	aldolase a, fructose-bisphosphate, a	ENSSTUG00000031661
44719	5	20345514	20345514	C/T	-	intron variant	ttc27	tetratricopeptide repeat domain 27	ENSSTUG00000000711
44719	5	20345520	20345520	T/C	-	intron variant	ttc27	tetratricopeptide repeat domain 27	ENSSTUG00000000711
67578	8	31695921	31695921	A/G	+	intron variant	lta4h	leukotriene A4 hydrolase	ENSSTUG00000002935
62355	12	29367924	29367924	C/A	+	intron variant	mmp2	matrix metallopeptidase 2	ENSSTUG00000040360
44915	14	38617054	38617054	G/T	+	intron variant	tacc1	transforming, acidic coiled-coil containing protein 1	ENSSTUG00000004850
15738	15	9772094	9772094	C/A	+	intron variant	camkk1a	calcium/calmodulin-dependent protein kinase kinase 1, alpha a	ENSSTUG00000017272
56218	19	18887485	18887485	T/G	+	intron variant	usp2b	ubiquitin specific peptidase 2b	ENSSTUG00000042512
10183	20	14355232	14355232	C/T	+	intron variant	itgb5	integrin, beta 5	ENSSTUG00000038146
10183	20	14355276	14355276	T/A	+	intron variant	itgb5	integrin, beta 5	ENSSTUG00000038146
2897	21	41730180	41730180	G/T	-	intron variant	kcnab1b	potassium voltage-gated channel subfamily A regulatory beta subunit 1b	ENSSTUG00000028371
2897	21	41730212	41730212	G/T	-	intron variant	kcnab1b	potassium voltage-gated channel subfamily A regulatory beta subunit 1b	ENSSTUG00000028371
67406	21	7344565	7344565	G/A	-	intron variant	dlg3	discs, large homolog 3 (Drosophila)	ENSSTUG00000036380
7992	23	13778377	13778377	C/G	+	intron variant	iscub	iron-sulfur cluster assembly enzyme b	ENSSTUG00000049568
41401	23	9939447	9939447	T/C	+	intron variant	pitpnb	phosphatidylinositol transfer protein, beta	ENSSTUG00000025629
41401	23	9939453	9939453	T/C	+	intron variant	pitpnb	phosphatidylinositol transfer protein, beta	ENSSTUG00000025629
56444	23	18826945	18826945	C/A	-	upstream gene variant	ak1	adenylate kinase 1	ENSSTUG00000005573
8849	25	19605405	19605405	G/T	+	intron variant	ralgapa1	Ral GTPase activating protein catalytic subunit alpha 1	ENSSTUG00000010317
66634	26	4391468	4391468	T/A	-	intron variant	drd2a	dopamine receptor D2a	ENSSTUG00000003261
13885	27	35227959	35227959	G/A	-	intron variant	adgrv1	adhesion G protein-coupled receptor V1	ENSSTUG00000025502
32494	29	36409952	36409952	A/G	+	intron variant	mdka	midkine a	ENSSTUG00000009795
37185	30	40963424	40963424	G/A	-	intron variant	ampd2b	adenosine monophosphate deaminase 2b	ENSSTUG00000004267
70581	30	30145581	30145581	C/T	-	intron variant	dock3	dedicator of cytokinesis 3	ENSSTUG00000020371
46200	31	13578874	13578874	C/T	+	missense variant	zgc:63882	zgc:63882	ENSSTUG00000050024
46200	31	13578876	13578876	C/T	+	intron variant	zgc:63882	zgc:63882	ENSSTUG00000050024
59189	31	31515007	31515007	G/A	+	intron variant	med26	mediator of RNA polymerase II transcription subunit 26-like	ENSSTUG00000047305
26707	33	10128622	10128622	G/T	+	intron variant	arhgap5	Rho GTPase activating protein 5	ENSSTUG00000021943
48259	33	26795849	26795849	G/T	-	intron variant	si:ch211-195o20.7	si:ch211-195o20.7	ENSSTUG00000039089
57297	34	29967822	29967822	G/T	+	intron variant	rprd1a	regulation of nuclear pre-mRNA domain containing 1A	ENSSTUG00000021844
4669	40	8606049	8606049	C/T	-	intron variant	BMAL2	aryl hydrocarbon receptor nuclear translocator-like protein 2	ENSSTUG00000022406
15317	40	5142677	5142677	C/T	-	intron variant	sema3aa	sema domain, immunoglobulin domain (Ig), short basic domain, secreted, (semaphorin) 3Aa	ENSSTUG00000030948
68645	CAAJIE010000657.1	115176	115176	C/T	-	intron variant	rbm39a	RNA binding motif protein 39a	ENSSTUG00000031439
64670	CAAJIE010000690.1	37660	37660	T/C	-	intron variant	dchs1b	dachsous cadherin-related 1b	ENSSTUG00000046257

## Sheet: Table S9
Table S9. Water chemistry features of synthetic freshwater in the laboratory for control and metal-tolerant tanks. Daily measurements of pH, water temperature (°C) and conductivity (μS/cm) were assessed in order to verify the consistency of the synthetic water chemistry.
	Control tanks			Metal-tolerant tanks
Time point	pH	Temp. (°C)	Conductivity (μS/cm)	pH	Temp. (°C)	Conductivity (μS/cm)
Depuration Day 1	7.31	15.5	270	7.29	15.5	270
Depuration Day 2	7.33	15.5	270	7.3	15.5	270
Depuration Day 3	7.31	15.6	270	7.32	15.3	270
Depuration Day 4	7.37	15.6	267	7.32	15.6	267
Depuration Day 5	7.26	15.5	265	7.3	15.5	269
Depuration Day 6	7.25	15.4	270	7.25	15.6	270
Depuration Day 7	7.28	15.5	270	7.26	15.5	268
Average	7.3 ± 0.02	15.5 ± 0.03	269 ± 0.77	7.2 ± 0.01	15.5 ± 0.04	269 ± 0.46

## Sheet: Table S10
Table S10. Morphometric and sex ratio differences between metal-tolerant and control trout measured at Timepoint 1 (River) and Timepoint 2 (Depuration). Data include the average and standard error for the wet body mass (g), forklength (cm) and condition factor (K). Statistical differences were tested with a student's t-test. Also shown are data on the sex ratios for each timepoint. Statistical di…
	Timepoint	Metal-tolerant	Control	Significance p-value
Wet mass (g)	Timepoint 1 (River)	5.03 ± 0.51	3.76 ± 0.33	0.07099
	Timepoint 2 (Depuration)	4.11 ± 0.36	2.39 ± 0.27	0.000661
Forklength (cm)	Timepoint 1 (River)	7.44 ± 0.32	6.88 ± 0.17	0.04015
	Timepoint 2 (Depuration)	7.34 ± 0.22	6.09 ± 0.23	0.0006501
Condition factor K	Timepoint 1 (River)	1.07 ± 0.027	1.12 ± 0.032	0.1912
	Timepoint 2 (Depuration)	1.01 ± 0.014	1.02 ± 0.025	0.7363
Sex ratio (M:F)	Timepoint 1 (River)	2.67	1.5	0.6594
	Timepoint 2 (Depuration)	1.4	1.17	1

[truncated: 7 more sheets: Table S11, Table S12, Table S13, Table S14, Table S15, Table S16, Table S17]
